# Supplementary material for: New Mononuclear and Binuclear Cu(II), Co(II), Ni(II), and Zn(II) Thiosemicarbazone Complexes with Potential Biological Activity: Antimicrobial and Molecular Docking Study
Source: Molecules. 2021 Apr 15;26(8):2288. doi: 10.3390/molecules26082288 (PMC8071257; doi:10.3390/molecules26082288)
Supplement: Supplementary file 1 [file molecules-26-02288-s001.zip]

Archive with 1 entries (1 files):
- molecules-1156867-supplementary.pdf
